# Supplementary material for: Factors Affecting Antibiotic Prescription among Hospital Physicians in a Low-Antimicrobial-Resistance Country: A Qualitative Study
Source: Antibiotics (Basel). 2022 Jan 13;11(1):98. doi: 10.3390/antibiotics11010098 (PMC8773165; doi:10.3390/antibiotics11010098)
Supplement: Supplementary file 1 [file antibiotics-11-00098-s001.zip]

Archive with 2 entries (2 files):
- Supplementary Material File S1_Interview_guide.pdf
- Supplemnetary Maerials File S2_COREQ_Checklist.pdf
